# Supplementary material for: Prognosis Implication of a Novel Metabolism-Related Gene Signature in Ewing Sarcoma
Source: J Oncol. 2021 Dec 10;2021:3578949. doi: 10.1155/2021/3578949 (PMC8683175; doi:10.1155/2021/3578949)
Supplement: Supplementary Materials — 944 metabolism-associated genes are shown. [file 3578949.f1.txt]

MTG genes
AKR1C4
PRODH
NME6
GK
CKMT1A
PAICS
CES1
TYMP
GLS2
POLR2D
SAT1
UAP1
DGKG
UPB1
AKR1B10
TH
POLD4
PLA2G5
LIPF
ACAT1
UGT2B7
PIP4K2C
NT5C
ARG1
DNMT3L
DHRS4L2
RDH10
PNLIPRP1
CES2
ADH1B
CMPK2
UGT2B17
ADCY9
PGM2L1
CNDP1
GSTZ1
CPOX
ENPP7
BST1
ACOX3
GSTA3
ENTPD6
HMGCS2
GNPAT
ALOX12B
MCEE
AOC2
PFKL
SGPL1
ACP4
PLCD3
DGKZ
FECH
POLR3B
SULT1A4
PIKFYVE
PLA2G10
GDA
GPX3
GPD2
CYP26B1
LCLAT1
PDE1A
CA8
ENPP1
PLCE1
GMPR2
MIOX
PNLIP
NOS2
NT5C2
GK2
POLR2A
UPP1
ACP2
AKR1C3
GANC
GSTK1
MTR
GSS
ALDH1A1
APIP
ENTPD1
HK2
POLR2F
GSTA2
BAAT
CYP2A6
AACS
UGT2A3
CA13
TREH
CYB5R3
BLVRB
PLA2G12B
COMT
NNT
ADSS
PDE6D
TYMS
GSTM2
PDHB
UGT2B4
NAGK
UGT1A7
NMNAT1
CYP26A1
NME4
CEL
UGT1A9
METTL6
PKLR
CDS2
GOT1
FTMT
POLD3
MAOB
TAT
B4GALT2
GRHPR
ECI2
NANP
LCT
PAPSS1
AGMAT
MTHFD2L
PLD1
AMY1C
PDE1C
UMPS
AKR1B1
UCKL1
AKR1A1
GCLC
OXCT1
UGT1A10
GLA
CYP1A2
ITPKB
LDHAL6A
PISD
PDE5A
XDH
AGL
ALDH3A1
IMPDH2
NOS1
TSTA3
PIK3CA
ALDH9A1
UGDH
PLCB1
RPE65
GUSB
CYP4F2
ARSA
PHOSPHO1
IMPDH1
MPST
CYP2B6
DCT
NMRK1
SYNJ2
ADH5
PDE8B
UGT1A4
ALDOA
UCK2
ANPEP
PDE6C
DHODH
G6PC2
MTHFD2
TK1
HADH
AOX1
PFKM
AK1
INPP5K
CA5B
LAP3
HGD
PPOX
POLR3D
NT5E
HMBS
PLA2G4B
TRMT11
ALOX15B
HEXA
GLB1
ADH4
GALK2
NUDT5
TXNRD1
GYS2
GPT2
UGT2B10
SGPP2
LDHB
ITPKA
PDHA2
CYB5R1
NAT1
NME1-NME2
PYGL
ALDH2
PGM2
NMNAT3
INPPL1
CPT1B
PDE6A
GMPR
ALDH4A1
ACAT2
CBR3
PC
TRDMT1
TXNRD2
PLCB4
GMPPA
SUCLG2
ALDH3B1
GLUD1
PIP5K1A
AMT
AOC1
ITPK1
PCYT1A
DEGS2
ALDH5A1
PIK3CD
SULT2B1
GLS
CDS1
PGM1
ACADS
INPP4A
HK3
ACAA1
DHRS3
PYCR3
IMPA1
MPI
ADCY2
GLYCTK
IDO1
PDE4A
PTGES2
ETNK1
INPP4B
PLCB2
LDHAL6B
GPAT3
SMS
DPYD
PDE6B
HYI
PTDSS1
HMGCL
ASPA
ACADVL
IPMK
ENTPD3
GUCY1B1
DHRS4
PRPS1L1
POLD2
WARS2
RRM2
ALDH3B2
GALE
ACER1
CBS
ACPP
GGT5
AGPAT3
G6PD
HADHA
ACSM3
ITPA
ASNS
CHST11
CA5A
MARS2
AGPS
ADH7
PRODH2
NADK
GCLM
CYP2C18
ADO
DEGS1
PSPH
DMGDH
LTC4S
ADCY1
CYP2C19
HAGHL
DCK
CPT2
APRT
CAD
ALAS2
FLAD1
PLA2G2F
PIK3C3
PDE7A
PDHA1
FPGT
HPD
ACSM2A
CYP4A22
RDH8
OAT
PLPP3
GUCY1A1
MGLL
AGK
ACO1
DPYS
RDH16
DGAT2
PAFAH1B1
ARG2
HEMK1
ME2
MTAP
PHGDH
UROS
CKMT2
MINPP1
GPD1L
PDE4D
ACSL1
DHDH
GGT7
LTA4H
CYP4A11
PYCR2
TPH1
CA1
CHKB
ACY1
GNPNAT1
ME3
UGT2A1
PMM2
GALK1
POLR3K
GPD1
GPX2
CHST12
IMPA2
POLR2K
AMD1
PSAT1
ENTPD5
NPL
DAO
DTYMK
PGP
TKFC
CYP26C1
NAA80
CA12
AFMID
PLA2G12A
ASAH1
LPCAT3
CA7
DGKA
MAOA
BUD23
PTGIS
LPGAT1
EHHADH
FMO1
UGT1A8
CYP3A7
PDE1B
ASMT
PDE3A
ADSSL1
AMY1A
ADCY5
DUT
GAD1
INPP5E
CA14
ALOX5
MTMR2
AHCYL2
PTGS1
SGMS1
OPLAH
BLVRA
NEU4
DGKQ
HAGH
PYCR1
SMPD1
GSTM1
PTGS2
CYP3A5
MAT2A
PNMT
CTPS1
GGT1
ACER3
AHCYL1
POLR3H
PLCB3
GPAM
CHST13
RFK
SEPHS2
PLA2G4A
CPT1A
GMPS
DCTD
PLA2G4E
SARDH
GGT6
GAMT
FTH1
AK3
ECHS1
CYP1A1
CKMT1B
HPGDS
FHIT
PAFAH2
CYP3A4
GSTO1
UPRT
TDO2
METTL2B
PCK1
ALDOB
CHAT
ZNRD1
GLO1
INPP5B
HPRT1
PFKFB2
POLR1E
ALAS1
PDE7B
GYS1
ENPP6
AGPAT4
PLA2G1B
ACO2
LDHA
TYRP1
GAD2
GPT
MARS
LYPLA2
GSTP1
DLAT
AGXT2
ALAD
TXNDC12
GBE1
GNE
FMO4
DGKB
CYP2J2
HMOX2
ACYP2
GNPDA2
DGUOK
ENOPH1
NADSYN1
ALOX12
PNPLA4
ALDH1A3
ENPP3
PRUNE1
MMAB
PLCD4
ENTPD4
LCMT2
NPR2
SUCLG2P2
DDC
CHIT1
CHDH
NME2
PLA2G2E
PRIM1
CHPT1
ALDH1B1
HAO1
POLR2J2
SHMT1
POLR1C
PDE3B
RRM2B
ACMSD
TBXAS1
GART
PDE4B
GUCY2C
CRLS1
DNMT1
SORD
ME1
UROC1
FMO5
POLE3
GLUL
PIK3C2B
GPI
BCO1
PLCD1
HNMT
HAL
URAD
ACACB
POLR2C
GSTM5
GALT
ACP1
PIPOX
GBA
NOS3
PMM1
PLD2
GPAT2
UCK1
ALDH6A1
AANAT
SRM
GSTM3
TYR
GSTT2
CERK
PCCA
AKR1C1
DGKI
CYP2D6
POLD1
ADH6
NUDT2
HAAO
PKM
NPR1
DGKD
GPX4
UGT2B11
POLR2H
PRIM2
AMPD1
POLE4
NEU3
NT5C3A
CYP2U1
HK1
CDIPT
IDO2
NUDT9
GSTA4
GUK1
CANT1
PIP4K2A
B4GALT1
MBOAT7
PCYT1B
SMPD3
ACYP1
EPHX2
MBOAT2
CTPS2
BPNT1
PLA2G15
LIPG
AOC3
NT5M
PGS1
FBP2
SMPD2
PDE11A
PI4KB
NNMT
PDE9A
SI
PCYT2
PDE2A
ACY3
OGDHL
ADSL
GMPPB
AMY2B
AK7
CDO1
FMO2
TK2
FTCD
PFKP
INPP1
CAT
GUCY2F
MGST1
LRAT
PLA2G6
DNMT3A
P4HA1
WARS
LDHD
ACSL3
UGT1A5
SPHK1
LALBA
EARS2
PYGM
PTEN
LCMT1
GATM
PCK2
KMO
ODC1
GCK
HMGCS1
POLR2J
AMY1B
CS
PTGES
GSTO2
NMNAT2
AK5
AHCY
OXCT2
POLR3C
AK4
ENTPD8
CKB
G6PC
PTDSS2
AMDHD2
GGCT
NUDT12
HMOX1
UROD
CA6
SDS
BDH1
OTC
IDH2
ACSS2
RDH5
ACADL
MTMR7
HADHB
ALDH1A2
PI4KA
LPCAT4
CPS1
ISYNA1
ETNK2
PTGDS
MLYCD
SUOX
TPI1
GLDC
CSAD
GALC
IPPK
B4GALT6
PNP
GUCY1A2
ADCY3
INPP5A
PIP5K1C
SRR
PLCG2
DDO
P4HA2
POLR1A
NAMPT
JMJD7-PLA2G4B
CYP2F1
PRPS1
CES5A
SGMS2
PEMT
SUCLA2
PAFAH1B2
RDH12
CYP2S1
PCCB
ADI1
SCLY
PAH
PRPS2
POLR1B
ACAA2
NME7
CA9
PDE10A
DHRS9
NT5C1A
ADH1A
AGPAT1
ADCY6
ENPP2
PLA2G2C
EPHX1
SMPD4
RDH11
UXS1
GSTA5
LIPC
LCAT
GPX7
GMDS
ACADSB
RETSAT
ACSS1
ABAT
HCCS
MGAM
POLR3GL
MTHFD1L
MTMR1
EPRS
COX15
CYP2C9
ACACA
PLCZ1
CYP1B1
GCAT
GNPDA1
DLD
LYPLA1
ACHE
BHMT
ADCY10
TAZ
CD38
NEU1
POLR2B
SULT1A1
CKM
FAH
INMT
AKR1C2
SULT1E1
GFPT1
CHKA
GLUD2
ASS1
PLA2G2A
P4HA3
GAA
AZIN2
ADK
MTHFD1
ACER2
PIK3CG
ACP5
AGPAT2
GCDH
MGST3
NIT2
AMPD2
GUCY2D
QPRT
POLA2
SEPHS1
UGP2
ACSL4
BDH2
NEU2
ALDOC
PIP5K1B
PLPP2
POLR2J3
ACP6
RRM1
GSTM4
TPMT
GBA3
IDH1
ASAH2
PLA2G2D
LPCAT2
ALDH18A1
ACSL6
IL4I1
GSTA1
LDHC
PIK3C2A
SGPP1
ACSL5
ACSS3
HDC
POLE
CHIA
PIK3CB
PHPT1
ACSM4
COX10
PNPLA3
OGDH
CMPK1
SAT2
CYP2C8
PYGB
ADCY4
CA2
NANS
CDA
GFPT2
ACOT12
AMDHD1
MAT2B
MBOAT1
AMPD3
PFKFB4
DBH
GOT2
MDH1
LPCAT1
SULT1A3
ADCY8
MDH2
HEXB
NAGS
CYP4F3
PGD
AMY2A
PNLIPRP2
HIBCH
GNMT
PLA2G7
PFKFB1
ALLC
GPX5
CA3
KHK
HAO2
POLR1D
SPHK2
ACSM1
ACOX1
POLR3F
DGKE
LPL
CA4
PFKFB3
PIP4K2B
SUCLG1
PGM3
DGKH
UGT8
SPTLC1
NAT2
PRDX6
CTH
POLE2
PNPT1
SHMT2
PLA2G3
GAL3ST1
UGT2B28
CYP3A43
CBR1
ATIC
ENTPD2
DGAT1
PLPP1
GSR
MIF
ADCY7
INPP5J
CMAS
AWAT2
AC005759.1
GPX6
PIK3C2G
NT5C1B
AGXT
GPAT4
DNMT3B
MGST2
POLR3G
UGCG
PFAS
POLR2I
OCRL
AC139530.1
ACSM5
TPO
L2HGDH
FBP1
RENBP
ADH1C
AADAT
PAPSS2
MAT1A
SYNJ1
ADPRM
GPX1
AK2
ALDH3A2
FMO3
CP
UGT1A3
PLCG1
TPH2
CYP2E1
UPP2
PDE8A
CYP2A13
POLA1
POLR3A
PPAT
PAFAH1B3
POLR2L
POLR2E
SPTLC2
NME3
NME5
SULT1A2
CPT1C
FADS2
ADA
ACADM
ALDH7A1
ECI1
UGT1A1
UGT2B15
ASL
UGT1A6
CYP2A7
MTMR6
KYNU
ALOX15
NME1
KDSR
POLR2G
